# Supplementary material for: Self-Healing, Stretchable, Biocompatible, and Conductive Alginate Hydrogels through Dynamic Covalent Bonds for Implantable Electronics
Source: Polymers (Basel). 2021 Apr 2;13(7):1133. doi: 10.3390/polym13071133 (PMC8038184; doi:10.3390/polym13071133)
Supplement: Supplementary file 1 [file polymers-13-01133-s001.zip]

Archive with 3 entries (3 files):
- Choi et al_Supplementary Materials_Polymers_2021-1164533.docx
- Supplementary Video S1.mp4
- Supplementary Video S2.mp4
